# Supplementary material for: Plasma Lipidomics Analysis Reveals the Potential Role of Lysophosphatidylcholines in Abdominal Aortic Aneurysm Progression and Formation
Source: Int J Mol Sci. 2023 Jun 16;24(12):10253. doi: 10.3390/ijms241210253 (PMC10299432; doi:10.3390/ijms241210253)
Supplement: Supplementary file 1 [file ijms-24-10253-s001.zip]

Archive with 1 entries (1 files):
- ijms-2423300-supplementary.pdf
